# Supplementary material for: Curry Leaf Triggers Cell Death of P. gingivalis with Membrane Blebbing
Source: Pathogens. 2021 Oct 6;10(10):1286. doi: 10.3390/pathogens10101286 (PMC8538566; doi:10.3390/pathogens10101286)
Supplement: Supplementary file 1 [file pathogens-10-01286-s001.zip]

Archive with 3 entries (3 files):
- Movie S1.avi
- Movie S2.avi
- pathogens-1380599-suppl-figure S1.pdf
